# Supplementary material for: Benchmark Glycan Profile of Therapeutic Monoclonal Antibodies Produced by Mammalian Cell Expression Systems
Source: Pharm Res. 2023 Nov 1;41(1):29–37. doi: 10.1007/s11095-023-03628-4 (PMC10811051; doi:10.1007/s11095-023-03628-4)
Supplement: Supplementary file 1 — Supplementary Table-1 (XLSX 23.7 KB) [file 11095_2023_3628_MOESM1_ESM.xlsx]

## Sheet: Sheet1
Source of information: drug label (https://nctr-crs.fda.gov/fdalabel/ui/search) & The Antibody Society (Therapeutic monoclonal antibodies approved or in regulatory review. (date accessed 8/16/2023); www.antibodysociety.org/antibody-therapeutics-product-data)
No.	First U.S. approval	Applicant	Proprietary name	Non-proprietary name	Therapeutic area	Antibody type	IgG subclass	Expression system	Note
1	1994-12-22	Janssen Biotech, Inc.	ReoPro	abciximab	Cardiovascular / hemostasis	Fragment Fab	1	Sp2/0
2	1997-11-26	Genentech, Inc.	Rituxan	rituximab	Cancer	mAb	1	CHO	Reference product
3	1998-05-12	Novartis Pharmaceuticals Corporation	Simulect	basiliximab	Immune-mediated disorders	mAb	1	Sp2/0
4	1998-06-19	MedImmune, LLC	Synagis	palivizumab	Infectious diseases	mAb	1	NS0
5	1998-08-24	Janssen Biotech, Inc.	Remicade	infliximab	Immune-mediated disorders	mAb	1	Sp2/0	Reference product
6	1998-09-25	Genentech, Inc.	Herceptin	trastuzumab	Cancer	mAb	1	CHO	Reference product
7	1998-11-02	Immunex Corporation	Enbrel	etanercept	Immune-mediated disorders	Fusion Fc	1	CHO	Reference product
8	2001-05-07	Genzyme Corporation	Campath, Lemtrada	alemtuzumab	Cancer	mAb	1	CHO
9	2002-12-31	AbbVie Inc	Humira	adalimumab	Immune-mediated disorders	mAb	1	CHO	Reference product
10	2003-06-20	Genentech, Inc.	Xolair	omalizumab	Immune-mediated disorders	mAb	1	CHO
11	2004-02-12	ImClone Systems, Inc.	Erbitux	cetuximab	Cancer	mAb	1	Sp2/0
12	2004-02-26	Genentech, Inc.	Avastin	bevacizumab	Cancer	mAb	1	CHO	Reference product
13	2004-11-23	Biogen Inc.	Tysabri	natalizumab	Immune-mediated disorders	mAb	4	NS0
14	2005-12-23	Bristol-Myers Squibb Company	Orencia	abatacept	Immune-mediated disorders	Fusion Fc	1	mammalian cell
15	2006-06-30	Genentech, Inc.	Lucentis	ranibizumab	Ophthalmology	Fragment Fab	1	E. coli	Reference product
16	2006-09-27	Amgen, Inc.	Vectibix	panitumumab	Cancer	mAb	2	CHO
17	2007-03-16	Alexion Pharmaceuticals, Inc.	Soliris	eculizumab	Cardiovascular / hemostasis	mAb	2/4	NS0
18	2008-02-27	Regeneron Pharmaceuticals, Inc.	Arcalyst	rilonacept	Cardiovascular / hemostasis	Fusion Fc	1	CHO
19	2008-04-22	UCB, Inc.	Cimzia	certolizumab pegol	Immune-mediated disorders	Fragment Fab	1	E. coli	PEGylated
20	2008-08-22	Amgen, Inc.	Nplate	romiplostim	Cardiovascular / hemostasis	Fusion Fc	1	E. coli
21	2009-04-24	Janssen Biotech, Inc.	Simponi	golimumab	Immune-mediated disorders	mAb	1	Sp2/0
22	2009-06-17	Novartis Pharmaceuticals Corporation	Ilaris	canakinumab	Genetic diseases	mAb	1	Sp2/0
23	2009-09-25	Janssen Biotech, Inc.	Stelara	ustekinumab	Immune-mediated disorders	mAb	1	Sp2/0
24	2009-10-26	GlaxoSmithKline LLC	Arzerra	ofatumumab	Cancer	mAb	1	NS0
25	2010-01-08	Genentech, Inc.	Actemra	tocilizumab	Immune-mediated disorders	mAb	1	CHO
26	2010-06-01	Amgen, Inc.	Prolia, Xgeva	denosumab	Musculoskeletal disorders	mAb	2	CHO
27	2011-03-09	Human Genome Sciences, Inc.	Benlysta	belimumab	Immune-mediated disorders	mAb	1	NS0
28	2011-03-25	Bristol-Myers Squibb Company	Yervoy	ipilimumab	Cancer	mAb	1	CHO
29	2011-06-15	Bristol-Myers Squibb Company	Nulojix	belatacept	Immune-mediated disorders	Fusion Fc	1	mammalian cell
30	2011-08-19	Seattle Genetics, Inc.	Adcetris	brentuximab vedotin	Cancer	ADC	1	CHO
31	2011-11-18	Regeneron Pharmaceuticals, Inc.	Eylea	aflibercept	Ophthalmology	Fusion Fc	1	CHO
32	2012-06-08	Genentech, Inc.	Perjeta	pertuzumab	Cancer	mAb	1	CHO
33	2012-08-03	Sanofi-Aventis U.S. LLC	Zaltrap	ziv-aflibercept	Cancer	Fusion Fc	1	CHO
34	2012-12-14	Human Genome Sciences, Inc.	raxibacumab	raxibacumab	Infectious diseases	mAb	1	NS0
35	2013-02-22	Genentech, Inc.	Kadcyla	ado-trastuzumab emtansine	Cancer	ADC	1	CHO
36	2013-11-01	Genentech, Inc.	Gazyva	obinutuzumab	Cancer	mAb	1	CHO	Reduced fucose content
37	2014-04-21	Eli Lilly and Company	Cyramza	ramucirumab	Cancer	mAb	1	NS0
38	2014-04-23	Janssen Biotech, Inc.	Sylvant	siltuximab	Immune-mediated disorders	mAb	1	CHO
39	2014-05-20	Takeda Pharmaceuticals, Inc.	Entyvio	vedolizumab	Immune-mediated disorders	mAb	1	CHO
40	2014-09-04	Merck Sharp & Dohme Corp.	Keytruda	pembrolizumab	Cancer	mAb	4	CHO
41	2014-09-18	Eli Lilly and Company	Trulicity	dulaglutide	Metabolic disorders	Fusion Fc	4	CHO
42	2014-12-03	Amgen, Inc.	Blincyto	blinatumomab	Cancer	Bispecfic	Not specified	CHO
43	2014-12-22	Bristol-Meyers Squibb Company	Opdivo	nivolumab	Cancer	mAb	4	CHO
44	2015-01-21	Novartis Pharmaceuticals Corporation	Cosentyx	secukinumab	Immune-mediated disorders	mAb	1	CHO
45	2015-03-10	United Therapeutics	Unituxin	dinutuximab	Cancer	mAb	1	Sp2/0
46	2015-07-24	Sanofi-Aventis U.S. LLC	Praluent	alirocumab	Metabolic disorders	mAb	1	CHO
47	2015-08-27	Amgen, Inc.	Repatha	evolocumab	Metabolic disorders	mAb	2	CHO
48	2015-10-16	Boehringer Iglelheim Pharm.	Praxbind	idarucizumab	Cardiovascular / hemostasis	Fragment Fab	1	CHO
49	2015-10-23	Alexion Pharmaceuticals, Inc.	Strensiq	asfotase alfa	Genetic diseases	Fusion Fc	1	CHO
50	2015-11-04	GlaxoSmithKline LLC	Nucala	mepolizumab	Immune-mediated disorders	mAb	1	CHO
51	2015-11-16	Janssen Biotech, Inc.	Darzalex	daratumumab	Cancer	mAb	1	CHO
52	2015-11-24	Eli Lilly and Company	Portrazza	necitumumab	Cancer	mAb	1	NS0
53	2015-11-30	Bristol-Myers Squibb Company	Empliciti	elotuzumab	Cancer	mAb	1	NS0
54	2016-03-18	Elusys Therapeutics, Inc.	Anthim	obiltoxaximab	Infectious diseases	mAb	1	NS0
55	2016-03-22	Eli Lilly and Company	Taltz	ixekizumab	Immune-mediated disorders	mAb	4	CHO
56	2016-03-23	Teva Respir-atory LLC	Cinqair	reslizumab	Immune-mediated disorders	mAb	4	NS0
57	2016-04-06	Celltrion, Inc.	Inflectra	infliximab-dyyb	Immune-mediated disorders	mAb	1	Sp2/0	Biosimilar
58	2016-05-18	Genentech, Inc.	Tecentriq	atezolizumab	Cancer	mAb	1	CHO	Non-glycosylated
59	2016-05-27	Biogen Inc.	Zinbryta	daclizumab	Immune-mediated disorders	mAb	1	NS0
60	2016-08-30	Sandoz	Erelzi	etanercept-szzs	Immune-mediated disorders	Fusion Fc	1	CHO	Biosimilar
61	2016-09-23	Amgen, Inc.	Amjevita	adalimumab-atto	Immune-mediated disorders	mAb	1	CHO	Biosimilar
62	2016-10-21	Merck Sharp & Dohme Corp.	Zinplava	bezlotoxumab	Infectious diseases	mAb	1	CHO
63	2017-02-15	Valeant Pharmaceuticals	Siliq	brodalumab	Immune-mediated disorders	mAb	2	CHO
64	2017-03-23	EMD Serono	Bavencio	avelumab	Cancer	mAb	1	CHO
65	2017-03-28	Genentech, Inc.	Ocrevus	ocrelizumab	Immune-mediated disorders	mAb	1	CHO
66	2017-03-28	Regeneron	Dupixent	dupilumab	Immune-mediated disorders	mAb	4	CHO
67	2017-04-21	Samsung Bioepis	Renflexis	infliximab-abda	Immune-mediated disorders	mAb	1	recombinant cell line	Biosimilar
68	2017-05-01	AstraZeneca UK Ltd	Imfinzi	durvalumab	Cancer	mAb	1	CHO
69	2017-05-22	Sanofi	Kevzara	sarilumab	Immune-mediated disorders	mAb	1	CHO
70	2017-06-22	Genentech, Inc.	Rituxan Hycela	rituximab and hyaluronidase human	Cancer	Coformulation	1	CHO
71	2017-07-13	Janssen Biotech	Tremfya	guselkumab	Immune-mediated disorders	mAb	1	CHO
72	2017-08-17	Pfizer, Inc.	Besponsa	inotuzumab ozogomycin	Cancer	ADC	4	CHO
73	2017-08-25	Boehringer Ingelheim	Cyltezo	adalimumab-adbm	Immune-mediated disorders	mAb	1	CHO	Biosimilar
74	2017-09-01	Pfizer, Inc.	Mylotarg	gemtuzumab ozogamicin	Cancer	ADC	4	NS0
75	2017-09-14	Amgen, Inc.	Mvasi	bevacizumab-awwb	Cancer	mAb	1	CHO	Biosimilar
76	2017-11-14	AstraZeneca AB	Fasenra	benralizumab	Immune-mediated disorders	mAb	1	CHO	Afucosylated
77	2017-11-16	Genentech, Inc.	Hemlibra	emicizumab-kxwh	Cardiovascular / hemostasis	Bispecfic	4	CHO
78	2017-12-01	Mylan Gmbh	Ogivri	trastuzumab-dkst	Cancer	mAb	1	CHO	Biosimilar
79	2017-12-13	Pfizer Ireland Pharmaceuticals	Ixifi	infliximab-qbtx	Immune-mediated disorders	mAb	1	recombinant cell line	Biosimilar
80	2018-03-06	Taimed Biologics	Trogarzo	ibalizumab-uiyk	Infectious diseases	mAb	4	NS0
81	2018-03-20	Merck Sharp & Dohme Corp	Ilumya	tildrakizumab	Immune-mediated disorders	mAb	1	CHO
82	2018-04-17	Ultragenyx Pharmaceutical Inc.	Crysvita	burosumab-twza	Genetic diseases	mAb	1	CHO
83	2018-05-17	Amgen, Inc.	Aimovig	erenumab-aooe	Neurological disorders	mAb	2	CHO
84	2018-08-08	Kyowa Kirin, Inc.	Poteligeo	mogamulizumab-kpkc	Cancer	mAb	1	CHO	Defucosylated
85	2018-08-23	Dyax Corporation	Takhzyro	lanadelumab-flyo	Genetic diseases	mAb	1	CHO
86	2018-09-13	AstraZeneca AB	Lumoxiti	moxetumomab pasudtox-tdfk	Cancer	Fusion Fab	Not specified	E. coli
87	2018-09-14	Teva Pharmaceuticals USA, Inc.	Ajovy	fremanezumab-vfrm	Neurological disorders	mAb	2	CHO
88	2018-09-27	ELi Lily and Company	Emgality	galcanezumab-gnlm	Neurological disorders	mAb	4	CHO
89	2018-09-28	Regeneron Pharmaceuticals, Inc	Libtayo	cemiplimab-rwlc	Cancer	mAb	4	CHO
90	2018-10-30	Sandoz Inc.	Hyrimoz	adalimumab-adaz	Immune-mediated disorders	mAb	1	CHO	Biosimilar
91	2018-11-20	Novimmune S.A.	Gamifant	emapalumab-lzsg	Cancer	mAb	1	CHO
92	2018-11-28	Celltrion, Inc.	Truxima	rituximab-abbs	Cancer	mAb	1	CHO	Biosimilar
93	2018-12-14	Celltrion	Herzuma	trastuzumab-pkrb	Cancer	mAb	1	CHO	Biosimilar
94	2018-12-21	Alexion Pharmaceuticals Inc.	Ultomiris	ravulizumab-cwvz	Cardiovascular / hemostasis	mAb	2/4	CHO
95	2019-01-18	Samsung Bioepsis Co. Ltd	Ontruzant	trastuzumab-dttb	Cancer	mAb	1	CHO	Biosimilar
96	2019-02-06	Ablynx NV	Cablivi	caplacizumab-yhdp	Immune-mediated disorders	Fragment Fab	Not specified	E. coli
97	2019-02-28	Genentech, Inc.	Herceptin Hylecta	trastuzumab and hyaluronidase-oysk	Cancer	Coformulation	1	CHO
98	2019-03-11	Pfizer Ireland Phamaceuticals	Trazimera	trastuzumab-qyyp	Cancer	mAb	1	CHO	Biosimilar
99	2019-04-09	Amgen, Inc.	Evenity	Romosozumab-aqqg	Musculoskeletal disorders	mAb	2	CHO
100	2019-04-23	AbbVie Inc	Skyrizi	risankizumab-rzaa	Immune-mediated disorders	mAb	1	CHO
101	2019-06-10	Genentech, Inc.	Polivy	polatuzumab vedotin-piiq	Cancer	ADC	1	CHO
102	2019-06-13	Amgen, Inc.	Kanjinti	trastuzumab-anns	Cancer	mAb	1	CHO	Biosimilar
103	2019-06-27	Pfizer, Inc.	Zirabev	bevacizumab-bvzr	Cancer	mAb	1	CHO	Biosimilar
104	2019-07-23	Samsung Bioepis	Hadlima	adalimumab-bwwd	Immune-mediated disorders	mAb	1	CHO	Biosimilar
105	2019-07-24	Pfizer Ireland Pharmaceuticals	Ruxience	rituximab-pvvr	Cancer	mAb	1	CHO	Biosimilar
106	2019-10-07	Novartis Pharmaceuticals Corporation	Beovu	brolucizumab-dbll	Ophthalmology	Fragment Fab	Not specified	E. coli	single-chain Fv (scFv)
107	2019-11-08	Celgene Corporation	Reblozyl	luspatercept-aamt	Cardiovascular / hemostasis	Fusion Fc	1	CHO
108	2019-11-15	Novartis Pharmaceuticals Corporation	Adakveo	crizanlizumab-tmca	Cardiovascular / hemostasis	mAb	2	CHO
109	2019-11-15	Pfizer, Inc.	Abrilada	adalimumab-afzb	Immune-mediated disorders	mAb	1	CHO	Biosimilar
110	2019-12-06	Amgen, Inc.	Avsola	infliximab-axxq	Immune-mediated disorders	mAb	1	CHO	Biosimilar
111	2019-12-18	Astellas Pharma US, Inc.	Padcev	enfortumab vedotin-ejfv	Cancer	ADC	1	CHO
112	2019-12-20	Daiichi Sankyo Inc.	Enhertu	fam-trastuzumab deruxtecan-nxki	Cancer	ADC	1	CHO
113	2020-01-27	Horizon Therapeutics Ireland	Tepezza	teprotumumab-trbw	Ophthalmology	mAb	1	CHO
114	2020-02-21	Lundbeck Seattle Biopharmaceuticals, INC.	Vyepti	eptinezumab	Neurological disorders	mAb	1	Yeast
115	2020-03-02	Sanofi Aventis U.S. LLC	Sarclisa	isatuximab	Cancer	mAb	1	CHO
116	2020-04-22	Immunomedics, Inc.	Trodelvy	sacituzumab govitecan-hziy	Cancer	ADC	1	murine myeloma cells
117	2020-05-01	Janssen Biotech, Inc.	Darzalex Faspro	daratumumab and hyaluronidase-fihj	Cancer	Coformulation	1	CHO
118	2020-06-11	Viela Bio	Uplizna	Inebilizumab-cdon	Immune-mediated disorders	mAb	1	CHO	Afucosylated
119	2020-06-29	Genentech, Inc.	Phesgo	pertuzumab, trastuzumab, and hyaluronidase-zzxf	Cancer	Coformulation	1	CHO
120	2020-07-06	Mylan Pharmaceuticals, Inc	Hulio	adalimumab-fkjp	Immune-mediated disorders	mAb	1	CHO	Biosimilar
121	2020-07-31	MorphoSys US Inc.	Monjuvi	tafasitamab-cxix	Cancer	mAb	1/2	CHO
122	2020-08-05	GlaxoSmithKline Intellectual Property Development Ltd.	Blenrep	Belantamab mafodotin-blmf	Cancer	ADC	1	CHO	Afucosylated
123	2020-08-14	Genentech, Inc.	Enspryng	Satralizumab-mwge	Immune-mediated disorders	mAb	2	CHO
124	2020-10-14	Regeneron Pharmaceuticals, Inc.	Inmazeb	atoltivimab, maftivimab, odesivimab-ebgn	Infectious diseases	Coformulation	1	CHO
125	2020-11-25	Y-mAbs Therapeutics, Incorporated	Danyelza	naxitamab-gqgk	Cancer	mAb	1	CHO
126	2020-12-16	MacroGenics, Inc.	Margenza	margetuximab-cmkb	Cancer	mAb	1	CHO	Fc-engineered
127	2020-12-17	Amgen, Inc.	Riabni	rituximab-arrx	Cancer	mAb	1	CHO	Biosimilar
128	2020-12-21	Ridgeback Biotherapeutics, LP	Ebanga	ansuvimab-zykl	Infectious diseases	mAb	1	CHO
129	2021-02-11	Regeneron Pharmaceuticals, Inc.	Evkeeza	evinacumab-dgnb	Metabolic disorders	mAb	4	CHO
130	2021-04-22	GlaxoSmithKine LLC (GSK)	Jemperli	dostarlimab-gxly	Cancer	mAb	4	CHO
131	2021-04-23	ADC Therapeutics SA	Zynlonta	loncastuximab tesirine-lpyl	Cancer	ADC	1	CHO
132	2021-05-21	Janssen Biotech, Inc.	Rybrevant	amivantamab-vmjw	Cancer	Bispecfic	1	CHO	Low fucose
133	2021-06-07	Biogen	Aduhelm	aducanumab-avwa	Neurological disorders	mAb	1	CHO
134	2021-07-30	Astra Zeneca AB	Saphnelo	anifrolumab-fnia	Immune-mediated disorders	mAb	1	NS0
135	2021-09-17	Samsung Bioepis Co., Ltd.	Byooviz	ranibizumab-nuna	Ophthalmology	Fragment Fab	1	E. coli	Biosimilar
136	2021-09-20	Seagen Inc.	Tivdak	tisotumab vedotin	Cancer	ADC	1	CHO
137	2021-12-17	argenx BV	Vyvgart	efgartigimod alfa-fcab	Immune-mediated disorders	Fragment Fc	1	CHO	CHO is indicated on the VYVGART HYTRULO label
138	2021-12-17	AstraZeneca AB	Tezspire	tezepelumab-ekko	Immune-mediated disorders	mAb	2	CHO
139	2021-12-17	Coherus Biosciences, Inc.	Yusimry	adalimumab-aqvh	Immune-mediated disorders	mAb	1	CHO	Biosimilar
140	2021-12-27	LEO Pharma A/S	Adbry	tralokinumab-ldrm	Immune-mediated disorders	mAb	4	mouse myeloma cells
141	2022-01-28	Hoffmann-La Roche Inc.	Vabysmo	faricimab-svoa	Ophthalmology	Bispecfic	1	CHO
142	2022-02-04	Bioverativ USA Inc.	Enjaymo	sutimlimab-jome	Immune-mediated disorders	mAb	4	CHO
143	2022-03-18	Bristol Myers Squibb Company	Opdualag	nivolumab and relatlimab in a fixed dose combination	Cancer	Coformulation	4	CHO
144	2022-04-13	Amneal Pharmaceuticals, Inc.	Alymsys	bevacizumab-maly	Cancer	mAb	1	CHO	Biosimilar
145	2022-08-02	Coherus BioSciences, Inc.	Cimerli	ranibizumab-eqrn	Ophthalmology	Fragment Fab	1	E. coli	Biosimilar
146	2022-09-01	Boehringer Ingelheim Pharmaceuticals, Inc.	Spevigo	spesolimab-sbzo	Immune-mediated disorders	mAb	1	CHO
147	2022-09-27	Celltrion, Incorporated	Vegzelma	bevacizumab-adcd	Cancer	mAb	1	CHO	Biosimilar
148	2022-10-25	Janssen Biotech, Inc.	Tecvayli	teclistamab-cqyv	Cancer	Bispecfic	4	CHO
149	2022-11-10	AstraZeneca AB	Imjudo	tremelimumab-actl	Cancer	mAb	2	NS0
150	2022-11-14	ImmunoGen, Inc.	Elahere	mirvetuximab soravtansine-gynx	Cancer	ADC	1	CHO
151	2022-11-17	Provention Bio, Inc.	Tzield	teplizumab-mzwv	Immune-mediated disorders	mAb	1	CHO
152	2022-12-13	Fresenius Kabi USA, LLC	Idacio	adalimumab-aacf	Immune-mediated disorders	mAb	1	CHO	Biosimilar
153	2022-12-22	Genentech, Inc.	Lunsumio	mosunetuzumab-axgb	Cancer	Bispecfic	1	CHO	Non-glycosylated
154	2022-12-28	TG Therapeutics, Inc.	Briumvi	ublituximab-xiiy	Immune-mediated disorders	mAb	1	YB2/0	reduced fucose content
155	2023-01-06	Eisai, Inc	Leqembi	lecanemab-irmb	Neurological disorders	mAb	1	CHO
156	2023-03-22	Incyte Corporation	Zynyz	retifanlimab-dlwr	Cancer	mAb	4	CHO
157	2023-05-19	Genmab US, Inc.	EPKINLY	epcoritamab-bysp	Cancer	Bispecfic	1	CHO
